# Supplementary material for: Neuronal SLC39A8 deficiency impairs cerebellar development by altering manganese homeostasis
Source: JCI Insight. 2024 Oct 22;9(20):e168440. doi: 10.1172/jci.insight.168440 (PMC11530126; doi:10.1172/jci.insight.168440)
Supplement: Supporting data values [file jciinsight-9-168440-s027.xlsx]

## Sheet: Figure 1
Figure 1B	Brain
	Slc39a8fl/fl	Slc39a8-NSHet	Slc39a8-NSKO
	1.04	0.58	0.52
	1.34	0.72	0.53
	1.23	0.65	0.53
	0.77	0.66	0.56
	0.82	0.77	0.61
	0.8	0.62	0.58
	Liver
	Slc39a8fl/fl	Slc39a8-NSHet	Slc39a8-NSKO
	1.35	0.9	0.89
	1.33	1.01	1.43
	0.89	0.89	1.03
	0.77	1.34	0.88
	0.88	0.96	0.87
	0.78	1.12	0.76
	Heart
	Slc39a8fl/fl	Slc39a8-NSHet	Slc39a8-NSKO
	1.08	1	1.06
	1.23	0.92	0.93
	1.17	0.82	1.04
	0.84	1.42	1.06
	0.83	1.36	1.27
	0.85	1.25	1.25
	Kidney
	Slc39a8fl/fl	Slc39a8-NSHet	Slc39a8-NSKO
	1.12	0.92	0.93
	0.97	0.87	0.84
	0.91	0.91	0.82
	0.52	1.16	0.95
	1.25	1.6	0.73
	0.76	0.95	0.72
Figure 1C	OB
	Slc39a8fl/fl	Slc39a8-NSKO
Female	0.415	0.345
	0.39	0.399
	0.28	0.274
	0.379	0.368
	0.354	0.365
Male	0.417	0.424
	0.403	0.375
	0.355	0.452
	0.434	0.351
	0.382
	PFC
	Slc39a8fl/fl	Slc39a8-NSKO
Female	0.402	0.359
	0.302	0.38
	0.333	0.289
	0.356	0.373
		0.351
Male	0.339	0.322
	0.347	0.387
	0.323	0.368
	0.358	0.377
	0.321	0.318
	CTX
	Slc39a8fl/fl	Slc39a8-NSKO
Female	0.39	0.376
	0.414	0.404
	0.286	0.301
	0.386	0.37
	0.35	0.356
Male	0.388	0.359
	0.39	0.36
	0.34	0.291
	0.379	0.387
	0.364	0.359
	HPC
	Slc39a8fl/fl	Slc39a8-NSKO
Female	0.465	0.378
	0.478	0.431
	0.463	0.316
	0.437	0.428
	0.418	0.399
Male	0.52	0.456
	0.438	0.435
	0.387	0.446
	0.472	0.452
	0.412	0.383
	MB
	Slc39a8fl/fl	Slc39a8-NSKO
Female	0.685	0.539
	0.7	0.551
	0.412	0.354
	0.608	0.575
	0.583	0.474
Male	0.591	0.568
	0.656	0.66
	0.518	0.545
	0.69	0.658
	0.565	0.585
	CB
	Slc39a8fl/fl	Slc39a8-NSKO
Female	0.564	0.451
	0.554	0.382
	0.577	0.355
	0.488	0.479
	0.474	0.438
Male	0.533	0.464
	0.572	0.459
	0.523	0.438
	0.513	0.53
	0.557	0.402

## Sheet: Figure 2
Figure 2A	OB
	Slc39a8fl/fl	Slc39a8-NSKO
Female	0.86	1.548
	1.21	1.546
	1.38	2.249
	1.383	1.319
Male	1.224	1.249
	1.914	1.481
	1.261	1.084
	2.29	1.093
Figure 2B	PFC
	Slc39a8fl/fl	Slc39a8-NSKO
Female	0.41	0.626
	0.6	0.5
	0.444	0.528
	0.456	0.562
Male	0.352	0.489
	0.349	0.302
	0.458	0.428
	0.66	0.439
Figure 2C	CTX
	Slc39a8fl/fl	Slc39a8-NSKO
Female	0.46	0.544
	0.48	0.592
	0.47	0.462
	0.432	0.352
Male	0.209	0.33
	0.222	0.151
	0.267	0.184
	0.24	0.192
Figure 2C	HPC
	Slc39a8fl/fl	Slc39a8-NSKO
Female	0.79	0.744
	0.81	0.642
	1.044	0.41
	0.516	0.521
Male	0.823	0.866
	0.879	0.804
	0.88	0.656
	0.73	0.403
Figure 2C	MB
	Slc39a8fl/fl	Slc39a8-NSKO
Female	0.59	0.329
	0.52	0.563
	0.619	0.416
	0.402	0.692
Male	0.409	0.467
	0.39	0.566
	0.428	0.555
	0.81	0.471
Figure 2C	CB
	Slc39a8fl/fl	Slc39a8-NSKO
Female	0.78	0.693
	1.01	0.677
	0.999	0.459
	1.227	0.615
Male	0.683	0.654
	0.716	0.521
	0.957	0.445
	0.81	0.603

## Sheet: Figure 3
Figure 3C	I-II		III		IV-V		VI-VII		VIII		IX		X
	Slc39a8fl/fl	Slc39a8-NSKO	Slc39a8fl/fl	Slc39a8-NSKO	Slc39a8fl/fl	Slc39a8-NSKO	Slc39a8fl/fl	Slc39a8-NSKO	Slc39a8fl/fl	Slc39a8-NSKO	Slc39a8fl/fl	Slc39a8-NSKO	Slc39a8fl/fl	Slc39a8-NSKO
	52	38	88	66	154	150	211	198	71	88	123	155	41	40
	42	50	75	72	121	133	236	189	85	92	155	167	45	35
	50	42	68	75	168	128	189	175	76	68	118	170	58	53
	55	48	48	58	145	111	231	164	86	84	127	164	57	55
	61	55	68	53	155	125	211	135	64	46	163	116	55	64
	42	53	44	47	164	113	153	164	58	93	177	175	85	57
	57	71	76	84	148	142	211	164	75	102	185	157	41	66
	61	58	93	65	153	111	168	186	71	57	114	147	38	53
	58	63	89		155								41	52
Figure 3E
	Slc39a8fl/fl	Slc39a8-NSKO
	99	75
	103	89
	86	90
	126	56
	87	58
	93	85
	111	70
	78	85
		94
Figure 3G
	Slc39a8fl/fl	Slc39a8-NSKO
	1	3
	0	4
	0	1
	1	2
	0	3
	0	2
	0	2
	1	2

## Sheet: Figure 4
Figure 4B
	Slc39a8fl/fl	Slc39a8-NSKO
Female	1171.23	1118.72
	1319.72	982.733
	1129.32	1027.55
Male	1222.25	995.483
	1089.52	1122.13
	1162.7	1046.38
Figure 4C
	Slc39a8fl/fl	Slc39a8-NSKO
Female	1.65	1.3
	1.6	1.33
	1.46	1.22
Male	1.92	1.05
	1.5	1.03
	1.35	1.09
Figure 4D	30μm		60μm		90μm		120μm		150μm		180μm
	Slc39a8fl/fl	Slc39a8-NSKO	Slc39a8fl/fl	Slc39a8-NSKO	Slc39a8fl/fl	Slc39a8-NSKO	Slc39a8fl/fl	Slc39a8-NSKO	Slc39a8fl/fl	Slc39a8-NSKO	Slc39a8fl/fl	Slc39a8-NSKO
	1.65393	0.385544	1.74209	0.773392	1.93608	1.01272	1.94276	0.99909	2.04041	1.1378	2.06502
	0.974373	0.811889	1.54893	0.970358	1.54783	1.05641	1.53687	1.02855	1.4009	0.958164	1.67244	1.21646
	1.22193	0.811889	1.22909	0.970358	1.32517	1.05641	1.40836	1.02855	1.41282	0.958164	1.26084	1.21646
	1.51354	0.753237	1.49444	1.1639	1.68176	1.23619	1.63218	1.31409	1.67057	1.57008	2.02403
	1.83595	1.21013	1.45825	1.3512	1.54659	1.23653	1.65702	1.24916	1.76569	1.3041	1.53095	1.341
	0.99552	0.687357	1.11794	1.08885	1.43613	1.36535	1.4279	1.38101	1.50064	1.47518	1.61566	0.769231

## Sheet: Figure 5
Figure 5B
	Slc39a8fl/fl	Slc39a8-NSKO
	1.5	3.6
	1	3.4
	1.5	3.2
	1	3.4
Figure 5C
	Slc39a8fl/fl	Slc39a8-NSKO
Female	192	180
	300	74
	265	206
	234	152
	258	218
Male	231	85
	257	175
	278	161
	284	188
	300	231
Figure 5D
	Slc39a8fl/fl	Slc39a8-NSKO
Female	5.54	14.02
	6.77	7.78
	6.8	9.69
	3.66	7.96
	3.13	6.09
Male	5.18	4.58
	5	2.19
	3.98	4.1
	5.46	8.86
	4.96
Figure 5E
	Slc39a8fl/fl	Slc39a8-NSKO
Female	6061.39	9145.07
	9104.79	10124
	9431.77	8822.81
	9090.01	7477.29
	8737.53	10102.9
Male	6903.19	6891.07
	6992.18	6691.68
	6124.23	9145.2
	7735.12	5834.89
Figure 5F
	Slc39a8fl/fl	Slc39a8-NSKO
Female	19.08	18.52
	22.44	13.96
	25.27	20.16
	13.28	16.43
	9.2	23.34
Male	8.23	23.55
	31.16	18.57
	9.18	25.65
	8.29	18.57
Figure 5G
	Slc39a8fl/fl	Slc39a8-NSKO
Female	19.27	27.08
	26.16	25.2
	26.9	24.89
	22.44	26.5
	19.54	23.93
Male	21.78	30.82
	20.07	29.08
	20.57	24.43
	19.65	32.81
Figure 5H
	Slc39a8fl/fl	Slc39a8-NSKO
Female	61.65	53.91
	50.78	60.83
	47.83	54.93
	64.28	57.07
	71.13	52.73
Male	69.99	45.58
	48.75	51.62
	70.24	49.91
	72.06	48.62

## Sheet: Figure 6
Figure 6F	Nr4a2		Nr4a3		Apold1		Per1		Fosb		Myh6
	Slc39a8fl/fl	Slc39a8-NSKO	Slc39a8fl/fl	Slc39a8-NSKO	Slc39a8fl/fl	Slc39a8-NSKO	Slc39a8fl/fl	Slc39a8-NSKO	Slc39a8fl/fl	Slc39a8-NSKO	Slc39a8fl/fl	Slc39a8-NSKO
	0.712209	0.545315	0.914567	0.633478	0.62724	0.43066	0.834522	0.806448	0.815244	0.893389	0.873057	1.20833
	1.25672	0.562873	0.662312	0.811124	1.22931	0.451234	0.958228	0.523107	1.00768	0.550645	1.08944	1.72344
	0.902893	0.915364	1.38842	0.833921	0.995919	0.351056	1.26664	0.468492	1.13953	0.30658	0.883029	3.14796
	0.902936	0.861398	1.02999	0.692118	0.8048	0.702412	1.01398	0.795957	0.868089	0.605744	0.863623	1.30703
	1.34076	0.705829	0.981456	1.04816	1.31041	0.376019	0.847472	0.783909	1.32223	0.515845	1.07881	2.18068
	0.884484	0.546616	1.02326	0.757797	1.03232	0.534158	1.07915	0.323023	0.847234	0.407216	1.21204	2.4949
Figure 6G	DMSO		Forskolin
	scRNA	sihSLC39A8	scRNA	sihSLC39A8
	1.5	1.5	6.8	5.9
	2.1	1.8		4.4
	1.8	2.1	6.5	5
	1.5	1.8	7.4	5.6
Figure 6H	DMSO		Forskolin
	scRNA	sihSLC39A8	scRNA	sihSLC39A8
	1.3	0.9	1.2	1.8
	1.2	1.2	1.2	1.5
	0.9	1.2	1.5	1.5
	0.9	1.2	1.8	1.5

## Sheet: FigS1
Figure S1A
	Slc39a8fl/fl	Slc39a8-NSKO
Female	13.2	9.8
	12.3	14.5
	12.5	13.2
	16	11.2
	14.2	14.5
Male	16.6	15.7
	9.9	15.6
	16	15.1
	15.4	14.1
	17.5	18
Figure S1B
	Slc39a8fl/fl	Slc39a8-NSKO
Female	0.4076	0.3732
	0.3918	0.4056
	0.3986	0.4346
	0.3697	0.4347
	0.4243	0.3821
Male	0.3916	0.4164
	0.403	0.4713
	0.4527	0.4648
	0.4224	0.4188
	0.4007	0.4416

## Sheet: FigS2
Figure S2A
	Slc39a8fl/fl	Slc39a8-NSKO
Female	0.25	0.18
	0.24	0.21
	0.27	0.21
	0.28	0.2
	0.3	0.25
Male	0.29	0.21
	0.26	0.19
	0.36	0.25
	0.26	0.23
	0.3	0.23
Figure S2B
	Slc39a8fl/fl	Slc39a8-NSKO
Female	13.6	13.7
	14.1	12.4
	13.1	12.7
	9.2	12.3
	9.9	8.4
Male	13.8	13.3
	14.1	10.8
	11.6	11.5
	13.1	10.4
	13.8	7.8
Figure S2C
	Slc39a8fl/fl	Slc39a8-NSKO
Female	9.2	8.3
	9.3	8.6
	9.5	8.6
	7.6	8.4
	7.4	5.7
Male	8.3	9.3
	8.6	7.9
	8.8	7.8
	9.2	7.1
	9.2	6.3
Figure S2D
	Slc39a8fl/fl	Slc39a8-NSKO
Female	0.072	0.066
	0.066	0.054
	0.061	0.072
	0.058	0.059
	0.07	0.06
Male	0.06	0.079
	0.048	0.059
	0.065	0.053
	0.044	0.059
	0.081	0.069
Figure S2E
	Slc39a8fl/fl	Slc39a8-NSKO
Female	524.4	447.5
	443.3	480.9
	487.4	546.3
	560.4	447.6
	582.7	483.9
Male	462.8	531.1
	568.1	443.2
	465.2	519.3
	593.4	442.6
	491.2	489.1
Figure S2F
	Slc39a8fl/fl	Slc39a8-NSKO
Female	3.1	2.8
	2.7	2.7
	2.6	3.2
	3.1	2.5
	3.2	2.7
Male	2.7	3.2
	3.4	2.6
	2.8	2.9
	3.3	2.8
	2.9	2.7
Figure S2G
	Slc39a8fl/fl	Slc39a8-NSKO
Female	1.156	1.098
	2.142	1.856
	1.772	1.914
	1.833	1.996
	1.533	2.008
Male	1.398	1.211
	0.936	1.16
	1.734	2.199
	1.213	1.266
	2.352	1.614
Figure S2H
	Slc39a8fl/fl	Slc39a8-NSKO
Female	51.4	39.4
		58.5
	88.2	59.1
	53.3	41.3
	40.9	43.9
Male	56.5	76.7
	50.3	17.4
	34.6	31.1
	66.5	30.6
	43.4	49.3
Figure S2I
	Slc39a8fl/fl	Slc39a8-NSKO
Female	22.3	25
	44.3	27.1
		26.8
	28.6	24.9
	22.7	24.1
Male	23.8	30.2
	23.4	17.6
	27	31.8
	27.5	20.4
	31.8	26.7

## Sheet: FigS3
	OB				OB
Fe	Slc39a8fl/fl	Slc39a8-NSKO		Zn	Slc39a8fl/fl	Slc39a8-NSKO
Female	10.6	11.1		Female	6	6.2
	10	9.7			5.8	5.9
	10.2	9.9			5.3	5.7
	10.6	9.6			6	6.6
	10.2	10.6			6.4	6.5
Male	19.4	15.1		Male	8.1	6.9
	9.3	14.9			5.9	5
	12.3	19.1			6
	10.8	10.9			6.5	7.3
	10	9.5			6.4	6.4
	PFC				PFC
Fe	Slc39a8fl/fl	Slc39a8-NSKO		Zn	Slc39a8fl/fl	Slc39a8-NSKO
Female	5.6	8.3		Female	5	7.7
	7.1	7.5			7.5	7.5
	8.8	7.8			7.3	7.5
	6.7	7.4			6.9	8.4
	8	7.4			7.9	7.5
Male	9.9	8.5		Male	7.9	7.1
	6.7	7.1			6.7	6.9
	8.6	7.6			7.1	7
	7.3	7.6			6.7	7.1
	6.9	7			6.9	7
	CTX				CTX
Fe	Slc39a8fl/fl	Slc39a8-NSKO		Zn	Slc39a8fl/fl	Slc39a8-NSKO
Female	11.1	11.1		Female	7.7	8.9
	10.8	11			8.4	7.7
	11.6	12.4			7.6	7.8
	11.6	11			8.4	8.4
	10.1	11.4			8	8.2
Male	14.4	13.3		Male	9.4	8.7
	10.4	9.2			7.9	7.2
	12	8.1			7.9	6.2
	10.2	11			7.6	8
	10.4	9.9			7.9	7.9
	HPC				HPC
Fe	Slc39a8fl/fl	Slc39a8-NSKO		Zn	Slc39a8fl/fl	Slc39a8-NSKO
Female	8.3	9.3		Female	10.5	10.2
	8.7	7.7			10.6	9.7
		9.5			14	9.8
	8.7	8.2			11.3	10.5
	9.1	9.1			11.4	10
Male	12.2	11.7		Male	11.7	10.6
	8.8	7.6			10.1	9.6
	10	8.7			10.5	10
	8.9	7.9			10.2	10.4
	8.7	7.7			10.3	9.7
	MB				MB
Fe	Slc39a8fl/fl	Slc39a8-NSKO		Zn	Slc39a8fl/fl	Slc39a8-NSKO
Female	10.2	11		Female	6.4	6.6
	9.9	7.9			6.3	4.8
	10.8	9			5.8	5
	11.1	10.6			6.4	6.6
	10.7	9.7			6.2	5
Male	17.3	12.8		Male	7.2	6.4
	10.4	9.7			6.1	5.9
	12	8.7			6.2	5.1
	10.9	10.5			6.1	6.1
	11.3	11.2			5.9	6.3
	CB				CB
Fe	Slc39a8fl/fl	Slc39a8-NSKO		Zn	Slc39a8fl/fl	Slc39a8-NSKO
Female	10.3	11		Female	7.9	8.2
	8.8	11			7.7	7.9
	10	10.7			8	7.3
	9.6	8.7			7.8	7.7
	9.8	9.3			7.8	7.4
Male	12.9	13.2		Male	8	10
	9.9	9.4			7.4	7.4
	12.1	10.6			8.1	7.6
	10.2	10.1			7.6	7.9
	10.1	12.6			7.6	7.8

## Sheet: FigS4
Figure S4A
	Slc39a8fl/fl	Slc39a8-NSKO
Female	11.3	22.078
	13.84	23.533
	15.3	15.192
	18.047	20.251
Male	19.432	12.173
	22.069	13.651
	14.62	15.369
	11.63	19.419
Figure S4B
	Slc39a8fl/fl	Slc39a8-NSKO
Female	5.27	4.286
	5.42	3.88
	6.598	4.186
	3.375	3.226
Male	3.309	3.5
	3.388	4.311
	4.661	3.153
	5.44	4.288
Figure S4C
	Slc39a8fl/fl	Slc39a8-NSKO
Female	2.03	2.163
	1.62	2.367
	2.392	2.09
	1.589	2.606
Male	1.502	1.296
	2.072	1.5
	2.485	1.579
	2.61	1.397
Figure S4D
	Slc39a8fl/fl	Slc39a8-NSKO
Female	19.16	21.586
	18.18	14.964
	10.907	22.716
	11.56	21.929
Male	20.32	16.665
	15.172	14.743
	21.219	8.137
	18.2	9.794
Figure S4E
	Slc39a8fl/fl	Slc39a8-NSKO
Female	10.29	6.609
	7.38	8.491
	6.712	5.774
	5.053	9.502
Male	6.187	6.277
	4.128	5.796
	3.829	9.525
	6.58	7.621
Figure S4F
	Slc39a8fl/fl	Slc39a8-NSKO
Female	6.55	4.86
	6.15	4.054
	8.473	6.216
	6.535	3.33
Male	9.059	3.777
	5.899	4.2
	5.899	5.481
	5.76	3.182
Figure S4G
	Slc39a8fl/fl	Slc39a8-NSKO
Female	0.23	0.255
	0.25	0.285
	0.317	0.235
	0.256	0.318
Male	0.235	0.258
	0.31	0.251
	0.267	0.225
	0.25	0.255
Figure S4H
	Slc39a8fl/fl	Slc39a8-NSKO
Female	0.63	0.599
	0.75	0.379
	0.516	0.519
	0.278	0.513
Male	0.267	0.344
	0.281	0.462
	0.314	0.378
	0.2	0.273
Figure S4I
	Slc39a8fl/fl	Slc39a8-NSKO
Female	96.4856	93.9297
	89.4569	91.3738
	111.821	87.5399
	102.236	92.6518
Male	97.9351	95.1819
	102.262	103.048
	99.9017	109.341
	99.9017	116.421
Figure S4J
	Slc39a8fl/fl	Slc39a8-NSKO
Female	99.187	118.699
	101.626	113.008
	95.935	102.439
	103.252	100
Male	104.662	94.4361
	101.654	96.8421
	98.6466	86.015
	95.0376	98.0451

[truncated: 2 more sheets: FigS5, FigS7]
